# Supplementary material for: Effects of UV Radiation on the Chlorophyte Micromonas polaris Host–Virus Interactions and MpoV-45T Virus Infectivity
Source: Microorganisms. 2021 Nov 25;9(12):2429. doi: 10.3390/microorganisms9122429 (PMC8705608; doi:10.3390/microorganisms9122429)
Supplement: Supplementary file 1 [file microorganisms-09-02429-s001.zip]

Archive with 1 entries (1 files):
- microorganisms-1453372-supplementary.pdf
